# Supplementary material for: The Current Landscape of mRNA Vaccines Against Viruses and Cancer–A Mini Review
Source: Front Immunol. 2022 May 6;13:885371. doi: 10.3389/fimmu.2022.885371 (PMC9120423; doi:10.3389/fimmu.2022.885371)
Supplement: Supplementary file 1 [file Table_1.xlsx]

## Sheet: Sheet1
Table S1: Overview of major cancer and viral mRNA vaccines in clinical trials, with select COVID-19 vaccines.
Candidate Name	Investigator(s)	Vaccine Type	Route	Phase	Clinical Trial ID	Disease/Condition	Status
GRNVAC1	Asterias Biotherapeutics Inc	TAA-encoding mRNA-Loaded DC	ID	II	NCT00510133	Acute Myeloid Leukemia	Completed
	Antwerp University Hospital et al	TAA-encoding mRNA-Loaded DC	ID	II	NCT01686334	Acute Myeloid Leukemia	Recruiting
	University of Munich	TAA-encoding mRNA-Loaded DC	ID	I/II	NCT01734304	Acute Myeloid Leukemia	Completed
	University of Campinas	TAA-encoding mRNA-Loaded DC	N/A	I/II	NCT03083054	Acute Myeloid Leukemia	Active, Not Recruiting
	Guangdong 999 Brain Hospital et al	Personalized TAA-encoding mRNA-Loaded DC	N/A	I	NCT02808416	Brain Cancer/Metastases	Unknown
IVAC_W_bre1_uID	BioNTech	Personalized, Liposome-Encapsulated TAA- and neoAg-encoding unmodified mRNA	IV	I	NCT02316457	Breast Cancer	Active, Not Recruiting
IVAC_M_uID	BioNTech	De novo synthesized TAA- and neoAg-encoding unmodified mRNA	IV	I	NCT02316457	Breast Cancer	Active, Not Recruiting
	Herlev Hospital	TAA-encoding mRNA-Loaded DC	ID	I	NCT00978913	Breast Cancer	Completed
mRNA-2752	Moderna, AstraZeneca	LNP-Encapsulated Cytokine-encoding nucleoside-modified mRNA	IT	I	NCT03739931	Breast Cancer	Recruiting
BNT122 (Autogene Cevumeran)	BioNTech, Genentech	Personalized, Liposome-Encapsulated TAA-encoding unmodifed mRNA	IV	II	NCT04486378	Colorectal Cancer	Recruiting
	Radboud University Medical Center	TAA-encoding mRNA-Loaded DC	ID/IV	I/II	NCT00228189	Colorectal Cancer	Completed
pp65 DC	Immunonic Therapeutics Inc et al	CMV Ag-encoding mRNA-Loaded DC with GM-CSF	ID	II	NCT02465268	Glioblastoma	Recruiting
	Duke University	CMV Ag-encoding mRNA-Loaded DC	ID	II	NCT02366728	Glioblastoma	Completed
	Antwerp University Hospital	TAA-encoding mRNA-Loaded DC	ID	I/II	NCT02649582	Glioblastoma	Recruiting
	Oslo University Hospital	Tumour mRNA-Loaded DC	ID	I/II	NCT00846456	Glioblastoma	Completed
	Duke University/NCI	Tumour mRNA-Loaded DC	ID	I	NCT00890032	Glioblastoma	Completed
	Guangdong 999 Hospital et al	Personalized TAA-encoding mRNA-loaded DC	ID/IV	I	NCT02709616	Glioblastoma	Unknown
BNT113	BioNTech	Liposome-Encapsulated TAA-encoding unmodified mRNA	IV	II	NCT04534205	HPV16+ HNSCC	Recruiting
	University Hospital Erlangen et al	Tumour mRNA-Loaded DC	IV	III	NCT01983748	Melanoma	Recruiting
BNT111	BioNTech	Liposome-Encapsulated TAA-encoding unmodified mRNA	IV	II	NCT04526899	Melanoma	Recruiting
BNT122 (Autogene Cevumeran)	BioNTech, Genentech	Personalized, Liposome-Encapsulated TAA-encoding unmodified mRNA	IV	II	NCT03815058	Melanoma	Active, Not Recruiting
mRNA-4157	Moderna, Merck Sharp & Dohme Corp.	Personalized, LNP-Encapsulated TAA- and NeoAg-encoding nucleoside-modified mRNA	IM	II	NCT03897881	Melanoma	Active, Not Recruiting
	Radboud University Medical Center	Tyrosinase- and TAA-encoding mRNA-loaded DC	ID/IV	II	NCT02285413	Melanoma	Completed
	Universitair Ziekenhuis Brussel, RIZIV	mRNA-Loaded DC	ID/IV	II	NCT01676779	Melanoma	Completed
	Oslo University Hospital	Tumour mRNA-Loaded DC	ID/IN	I/II	NCT01278940	Melanoma	Completed
	University Hospital Tuebingen, German Research Foundation	Naked TAA-encoding unmodified mRNA with GM-CSF adjuvination	ID	I/II	NCT00204516	Melanoma	Completed
TriMix-DC	Radboud University Medical Center	Active TLR4- and CD70-, and Tyrosinase- and TAA-encoding mRNA-loaded DC	IN	I/II	NCT01530698	Melanoma	Completed
IVAC MUTANOME	BioNTech	Naked Personalized NeoAg-encoding unmodified mRNA	IN	I	NCT02035956	Melanoma	Completed
RBL001	BioNTech	Naked TAA-encoding unmodified mRNA	IN	I	NCT01684241	Melanoma	Completed
RBL002	BioNTech	Naked TAA-encoding unmodified mRNA	IN	I	NCT01684241	Melanoma	Completed
Lipo-MERIT	BioNTech	Liposome-Encapsulated TAA-encoding unmodified mRNA	IV	I	NCT02410733	Melanoma	Active, Not Recruiting
CV8102	CureVac AG et al	non-coding, non-capped ssRNA-cationic peptide nanocomplex	IT	I	NCT03291002	Melanoma	Active, Not Recruiting
	Memorial Sloan Kettering Cancer Center, Rockerfeller University	TAA-encoding mRNA-loaded Langerhans-Type DC	ID	I	NCT01456104	Melanoma	Active, Not Recruiting
	Antwerp University Hospital et al	TAA-encoding mRNA-Loaded DC	ID	I/II	NCT02649829	Mesothelioma	Recruiting
BNT151	BioNTech	LNP-Encapsulated Cytokine-encoding nucleoside-modified mRNA	IV	I/II	NCT04455620	Solid Tumours	Recruiting
BNT141	BioNTech	LNP-Encapsulated, Monoclonal Antibody-encoding nucleoside-modified mRNA	IV	I/II	NCT04683939	Solid Tumours	Recruiting
BNT152	BioNTech	LNP-Encapsulated Cytokine-encoding nucleoside-modified mRNA	IV	I	NCT04710043	Solid Tumours	Recruiting
BNT153	BioNTech	LNP-Encapsulated Cytokine-encoding nucleoside-modified mRNA	IV	I	NCT04710043	Solid Tumours	Recruiting
BNT122 (Autogene Cevumeran)	BioNTech, Genentech	Personalized, Liposome-Encapsulated TAA-encoding unmodified mRNA	IV	I	NCT03289962	Solid Tumours	Active, Not Recruiting
BNT131 (SAR441000)	BioNTech, Sanofi	Saline-Formulated Cytokine-encoding nucleoside-modified mRNA	IT	I	NCT03871348	Solid Tumours	Recruiting
mRNA-4157	Moderna, Merck Sharp & Dohme Corp.	Personalized, LNP-Encapsulated TAA- and NeoAg-encoding nucleoside-modified mRNA	IM	I	NCT03313778	Solid Tumours	Recruiting
CV9201	CureVac AG	RNActive TAA-encoding nucleoside-modified mRNA	SC	I/II	NCT00923312	NSCLC	Completed
mRNA-2416	Moderna	LNP-Encapsulated human OX40L-encoding nucleoside-modified mRNA	IT	I/II	NCT03323398	Ovarian Cancer	Active, Not Recruiting
Procure	Life Research Technologies GmbH	TAA- and TAA-encoding mRNA-Loaded DC	N/A	I	NCT01456065	Ovarian Cancer	Unknown
BNT115	BioNTech, University Medical Center Groningen	Liposome-Encapsulated TAA-encoding unmodified mRNA	IV	I	NCT04163094	Ovarian Cancer	Recruiting
	Herlev Hospital	TAA-encoding mRNA-Loaded DCs	ID	II	NCT01446731	Prostate Cancer	Completed
CV9103	CureVac AG	RNActive TAA-encoding nucleoside-modified mRNA	ID	I/II	NCT00831467	Prostate Cancer	Completed
	Oslo University Hospital	TAA-encoding mRNA-Loaded DCs	N/A	I/II	NCT01278914	Prostate Cancer	Completed
BNT112	BioNTech	Liposome-Encapsulated TAA-encoding unmodified mRNA	IV	I/II	NCT04382898	Prostate Cancer	Recruiting
mRNA-1010	Moderna	Undisclosed	IM	I/II	NCT04956575	Influenza	Recruiting
mRNA-1851	Moderna	LNP-encapsulated, Ag-Encoding nucleoside-modified mRNA	IM	I	NCT03345043	Influenza	Completed
mRNA-1440	Moderna	LNP-encapsulated, Ag-Encoding nucleoside-modified mRNA	IM	I	NCT03076385	Influenza	Completed
MRT5400	Translate Bio, Sanofi	Undisclosed	IM	I	Unregistered	Influenza	Unknown
MRT5401	Translate Bio, Sanofi	Undisclosed	IM	I	Unregistered	Influenza	Unknown
qIRV	Pfizer	Quadrivalent Ag-encoding nucleoside-modified mRNA	IM	I	NCT05052697	Influenza	Recruiting
bIRV	Pfizer	Bivalent Ag-encoding nucleoside-modified mRNA	IM	I	NCT05052697	Influenza	Recruiting
mIRV	Pfizer	Monovalent Ag-encoding nucleoside-modified mRNA	IM	I	NCT05052697	Influenza	Recruiting
PARC002	Massachusetts General Hospital, NIAID	Ag-encoding mRNA-Loaded DC	ID	I/II	NCT00833781	HIV-1	Completed
AGS-004	McGill University Health Centre et al	Ag-encoding mRNA-Loaded DC	ID	I/II	NCT00381212	HIV-1	Completed
AGS-004	Argos Therapeutics	Ag- and CD40L-encoding mRNA-Loaded DC	ID	II	NCT01069809	HIV-1	Completed
mRNA-1644	Moderna, IAVI	Ag Nanoparticle-encoding nucleoside-modified mRNA	IM	I	NCT05001373	HIV-1	Recruiting
mRNA-1644v2-Core	Moderna, IAVI	Ag Nanoparticle-encoding nucleoside-modified mRNA	IM	I	NCT05001373	HIV-1	Recruiting
GSK3903133A	GlaxoSmithKline	Ag-Encoding SAM in Cationic Nanoemulsion	IM	I	NCT04062669	Rabies	Active, Not Recruiting
CV7201	CureVac AG	RNActive Ag-Encoding unmodified mRNA	ID/IM	I	NCT02241135	Rabies	Completed
CV7202	CureVac AG	LNP-encapsulated, Ag-Encoding unmodified mRNA	IM	I	NCT03713086	Rabies	Completed
mRNA-1345	Moderna	LNP-encapsulated, Ag-Encoding nucleoside-modified mRNA	IM	II/III	NCT05127434	RSV	Recruiting
mRNA-1777	Moderna, Merck	LNP-encapsulated, Ag-Encoding nucleoside-modified mRNA	IM	I	Unregistered	RSV	Completed
mRNA-1172	Moderna, Merck	LNP-encapsulated, Ag-Encoding nucleoside-modified mRNA	IM	I	Unregistered	RSV	Unknown
mRNA-1273	Moderna	LNP-encapsulated, Ag-Encoding nucleoside-modified mRNA	IM	III*	NCT04470427	COVID-19	Active, Not Recruiting
BNT162b2	Pfizer, BioNTech	LNP-encapsulated, Ag-Encoding nucleoside-modified mRNA	IM	II/III*	NCT04368728	COVID-19	Recruiting
BNT162a2	Pfizer, BioNTech	LNP-encapsulated, Ag-Encoding unmodified mRNA	IM	I/II	NCT04380701	COVID-19	Active, Not Recruiting
BNT162b1	Pfizer, BioNTech	LNP-encapsulated, Ag-Encoding nucleoside-modified mRNA	IM	II/III	NCT04368728	COVID-19	Recruiting
ARCoV	Walvax Biotechnology et al	LNP-encapsulated, Ag-Encoding unmodified mRNA	IM	III	NCT04847102	COVID-19	Recruiting
CVnCoV	CureVac AG	LNP-encapsulated, Ag-Encoding unmodified mRNA	IM	II/III	NCT04652102	COVID-19	Active, Not Recruiting
ARCT-021	Arcturus Therapeutics Inc	LNP-encapsulated, Ag-Encoding nucleoside-modified SAM	IM	II	NCT04668339	COVID-19	Active, Not Recruiting
BNT162c2	Pfizer, BioNTech	LNP-encapsulated, Ag-Encoding unmodified SAM	IM	I/II	NCT04380701	COVID-19	Active, Not Recruiting
mRNA-1893	Moderna	LNP-encapsulated, Ag-Encoding nucleoside-modified mRNA	IM	II	NCT04917861	ZIKV	Recruiting
mRNA-1325	Moderna	LNP-encapsulated, Ag-Encoding nucleoside-modified mRNA	IM	I	NCT03014089	ZIKV	Completed
mRNA-1647	Moderna	LNP-encapsulated, Ag-Encoding nucleoside-modified mRNA	IM	III	NCT05085366	CMV	Recruiting
mRNA-1443	Moderna	LNP-encapsulated, Ag-Encoding nucleoside-modified mRNA	IM	I	NCT03382405	CMV	Completed
mRNA-1653	Moderna	LNP-encapsulated, Ag-Encoding nucleoside-modified mRNA	IM	I	NCT04144348	hMPV	Recruiting
mRNA-1944	Moderna	LNP-encapsulated, Ag-Encoding nucleoside-modified mRNA	IM	I	NCT03829384	Chikungunya Virus	Completed
mRNA-1338	Moderna	LNP-encapsulated, Ag-Encoding nucleoside-modified mRNA	IM	I	NCT03325075	Chikungunya Virus	Completed
mRNA-1189	Moderna	LNP-encapsulated, Ag-Encoding nucleoside-modified mRNA	IM	I	NCT05164094	EBV	Recruiting
IM-intramuscular; ID-intradermal; IN-intranodal; IV-intravenous; IT-intratumoural; SC-subcutaneous; ZIKV-Zika Virus; CMV-Cytomegavirus; EBV-Epstein-Barr Virus; RSV-Respiratory Syncytial Virus; AIDS-Acquired Immunodeficiency Syndrome; IAVI-International AIDS Vaccine Initiative; NIAID-National Institute of Allergy and Infectious Diseases; LNP-Lipid Nanoparticle; DC-dendritic cell; TAA-tumour-associ…
*Indicated vaccine have received full approval from the Food and Drug Administration, and is approved for use in several other countries.
